# Supplementary material for: A Mechanically Transmitted DNA Mycovirus Is Targeted by the Defence Machinery of Its Host, Botrytis cinerea
Source: Viruses. 2021 Jul 7;13(7):1315. doi: 10.3390/v13071315 (PMC8309985; doi:10.3390/v13071315)
Supplement: Supplementary file 1 [file viruses-13-01315-s001.zip]

Archive with 1 entries (1 files):
- viruses-1271976-supplementary.pdf
